# Supplementary material for: Effects of Vitamin D Supplementation on Lipid Profile in Adults with the Metabolic Syndrome: A Systematic Review and Meta-Analysis of Randomized Controlled Trials
Source: Nutrients. 2020 Oct 30;12(11):3352. doi: 10.3390/nu12113352 (PMC7692169; doi:10.3390/nu12113352)
Supplement: Supplementary file 1 [file nutrients-12-03352-s001.zip]

Archive with 3 entries (3 files):
- Supplementary/Supplement 1- Search Strategy.docx
- Supplementary/Supplement 2- GRADEing of the MA.docx
- Supplementary/Supplement 3- Sensitivity analyses.docx
